# Supplementary material for: Translation, cross-cultural adaptation and psychometric evaluation of the Brazilian version of the Cystic Fibrosis Knowledge Scale (CFKS)
Source: PLoS One. 2021 Nov 16;16(11):e0259232. doi: 10.1371/journal.pone.0259232 (PMC8594816; doi:10.1371/journal.pone.0259232)
Supplement: S1 Data — (XLSX) [file pone.0259232.s003.xlsx]

## Sheet: Form Responses 1
Age	Gender	Schooling	State	Yor are:	Marital status	Occupation	Age at diagnosis	Now I'm going to ask some questions abort horsehold items for economic classification purposes. All electronics items mentioned must be working, including those stored. If they are not working, only consider if yor intend to fix or replace them within the next six months. Cars.	Horsekeeper	Washing machine	Bathroom	DVD	Refrigerator	Freezer	Computer	Dishwasher	Microwave	Motocycle	Clothes dryer machine	Does the water used in yorr home come from?	Considering the stretch of street from yorr home, yor world say that the street is:	What is the level of education of the head of the family? Consider as the head of the horsehold the person who contributes most of the horsehold's income.	What is the income of yorr horse in terms of minimum wages? Consider the minimum wage R$998.00	Age at CF diagnosis	Treatment adherence - item 1	Treatment adherence - item 2	Treatment adherence - item 3	Treatment adherence - item 4	Treatment adherence - item 5	Treatment adherence - item 6	Treatment adherence - item 7	Marital state	Occupation	How old were yor when yor were diagnosed with asthma?	Now I'm going to ask some questions abort horsehold items for economic classification purposes. All electronics items mentioned must be working, including those stored. If they are not working, only consider if yor intend to fix or replace them within the next six months. Cars.	Horsekeeper	Washing machine	Bathroom	DVD	Refrigerator	Freezer	Computer	Dishwasher	Microwave	Motocycle	Clothes dryer machine	Does the water used in yorr home come from?	Considering the stretch of street from yorr home, yor world say that the street is:	What is the level of education of the head of the family? Consider as the head of the horsehold the person who contributes most of the horsehold's income.
29	Female	postgraduate studies		Asthma patient																												Single/Widowed/Divorced	Employee	1	1	Does not have	1	1	1	1	1	1	Does not have	1	Does not have	Does not have	General Regular distribution	Asphalted/paved	Complete High School/Incomplete Graduation
21	Male	incomplete higher education		Asthma patient																												Single/Widowed/Divorced	Employee	18	3	1	2	4 or +	Does not have	2	Does not have	4 or +	Does not have	2	Does not have	Does not have	General Regular distribution	Asphalted/paved	Complete Graduation
31	Female	postgraduate studies		Asthma patient																												Married/Stable union	Employee	3	1	Does not have	Does not have	1	Does not have	1	Does not have	2	1	1	Does not have	Does not have	Well or sorrce	Asphalted/paved	Complete Graduation
27	Female	incomplete higher education		Asthma patient																												Single/Widowed/Divorced	Employee	5	Does not have	Does not have	1	2	1	1	1	1	Does not have	1	Does not have	Does not have	General Regular distribution	Asphalted/paved	Elementary School
30	Female	postgraduate studies		Asthma patient																												Single/Widowed/Divorced	Employee	6	1	Does not have	1	2	1	1	1	1	Does not have	Does not have	Does not have	Does not have	General Regular distribution	Asphalted/paved	Complete Graduation
30	Male	postgraduate studies		Asthma patient																												Married/Stable union	Employee	6	Does not have	Does not have	1	1	Does not have	1	1	2	Does not have	1	Does not have	Does not have	Well or sorrce	Asphalted/paved	Complete Graduation
38	Female	incomplete higher education		Asthma patient																												Married/Stable union	Employee	3	2	1	2	2	1	1	1	2	Does not have	1	Does not have	1	General Regular distribution	Asphalted/paved	Complete Graduation
33	Female	postgraduate studies		Asthma patient																												Married/Stable union	Employee	28	1	2	1	2	2	1	Does not have	1	Does not have	1	Does not have	Does not have	General Regular distribution	earth/gravel	Complete Graduation
43	Male	complete high school		Asthma patient																												Married/Stable union	Employee	34	1	Does not have	1	1	1	1	Does not have	1	Does not have	1	Does not have	Does not have	Other	earth/gravel	Complete Graduation
22	Female	postgraduate studies		Asthma patient																												Single/Widowed/Divorced	Employee	5	Does not have	Does not have	1	2	Does not have	1	Does not have	1	Does not have	Does not have	Does not have	Does not have	General Regular distribution	Asphalted/paved	Elementary School
32	Female	postgraduate studies		Asthma patient																												Married/Stable union	Unemployed	4	2	Does not have	1	4 or +	Does not have	1	Does not have	1	Does not have	1	Does not have	Does not have	General Regular distribution	Asphalted/paved	Complete Graduation
48	Female	postgraduate studies		Asthma patient																												Married/Stable union	Employee	18	2	1	1	2	Does not have	1	1	2	Does not have	1	Does not have	Does not have	General Regular distribution	Asphalted/paved	Complete Graduation
23	Female	incomplete higher education		Asthma patient																												Single/Widowed/Divorced	Unemployed	7	Does not have	Does not have	1	2	Does not have	1	1	1	Does not have	Does not have	Does not have	1	General Regular distribution	earth/gravel	Complete High School/Incomplete Graduation
26	Female	incomplete higher education		Asthma patient																												Single/Widowed/Divorced	Unemployed	4	1	Does not have	Does not have	2	1	1	Does not have	2	Does not have	Does not have	Does not have	Does not have	General Regular distribution	Asphalted/paved	Complete High School/Incomplete Graduation
18	Male	complete high school		Asthma patient																												Single/Widowed/Divorced	Unemployed	10	1	Does not have	1	1	Does not have	1	Does not have	1	Does not have	1	Does not have	Does not have	General Regular distribution	earth/gravel	Complete High School/Incomplete Graduation
40	Female	incomplete higher education		Asthma patient																												Married/Stable union	Employee	13	1	Does not have	1	2	Does not have	1	1	1	Does not have	1	Does not have	Does not have	General Regular distribution	Asphalted/paved	Complete Graduation
36	Male	incomplete higher education		Asthma patient																												Married/Stable union	Unemployed	2	1	Does not have	1	2	Does not have	1	1	2	Does not have	1	1	Does not have	General Regular distribution	Asphalted/paved	Complete High School/Incomplete Graduation
43	Male	complete high school		Asthma patient																												Married/Stable union	Employee	34	1	Does not have	1	1	1	1	Does not have	1	Does not have	1	Does not have	Does not have	Other	earth/gravel	Complete Graduation
21	Female	incomplete higher education		Asthma patient																												Single/Widowed/Divorced	Unemployed	2	1	Does not have	1	2	1	1	Does not have	2	Does not have	1	Does not have	Does not have	General Regular distribution	Asphalted/paved	Complete High School/Incomplete Graduation
19	Male	incomplete higher education		Asthma patient																												Single/Widowed/Divorced	Employee	10	Does not have	Does not have	1	1	1	1	1	1	Does not have	1	2	Does not have	General Regular distribution	Asphalted/paved	Elementary School
23	Female	complete high school		Asthma patient																												Single/Widowed/Divorced	Unemployed	7	Does not have	Does not have	Does not have	1	Does not have	1	1	Does not have	Does not have	Does not have	Does not have	Does not have	General Regular distribution	Asphalted/paved	Complete High School/Incomplete Graduation
28	Male	incomplete higher education		Asthma patient																												Single/Widowed/Divorced	Employee	9	1	Does not have	Does not have	2	Does not have	1	1	1	Does not have	1	Does not have	Does not have	General Regular distribution	earth/gravel	Complete High School/Incomplete Graduation
19	Female	incomplete higher education		Asthma patient																												Single/Widowed/Divorced	Employee	3	Does not have	Does not have	Does not have	2	Does not have	1	Does not have	Does not have	Does not have	Does not have	Does not have	Does not have	Other	earth/gravel	Complete High School/Incomplete Graduation
32	Female	postgraduate studies		Asthma patient																												Married/Stable union	Employee	7	1	1	1	1	1	1	Does not have	1	Does not have	Does not have	Does not have	1	General Regular distribution	Asphalted/paved	Complete Graduation
25	Female	incomplete higher education	Rio Grande do Norte	Asthma patient																												Married/Stable union	Employee	2	2	Does not have	1	1	Does not have	1	1	1	Does not have	1	Does not have	Does not have	General Regular distribution	Asphalted/paved	Complete Graduation
45	Female	incomplete higher education	São Paulo	Asthma patient																												Married/Stable union	Employee	10	Does not have	Does not have	1	1	1	1	Does not have	1	Does not have	1	Does not have	Does not have	General Regular distribution	Asphalted/paved	Complete Graduation
18	Female	incomplete higher education	Paraná	Asthma patient																												Married/Stable union	Unemployed	5	2	Does not have	1	2	Does not have	1	1	1	Does not have	1	1	Does not have	General Regular distribution	Asphalted/paved	Complete High School/Incomplete Graduation
29	Female	postgraduate studies	Espírito Santo	Asthma patient																												Single/Widowed/Divorced	Employee	4	1	Does not have	1	1	Does not have	1	Does not have	1	Does not have	Does not have	Does not have	Does not have	General Regular distribution	Asphalted/paved	Complete Graduation
32	Female	complete high school	Amazonas	Asthma patient																												Single/Widowed/Divorced	Unemployed	11	Does not have	Does not have	Does not have	1	Does not have	1	Does not have	1	Does not have	Does not have	Does not have	Does not have	General Regular distribution	Asphalted/paved	Complete High School/Incomplete Graduation
49	Male	incomplete higher education	Rio Grande do Norte	Asthma patient																												Married/Stable union	Employee	1	4 or +	Does not have	1	4 or +	Does not have	1	2	4 or +	Does not have	1	Does not have	Does not have	General Regular distribution	Asphalted/paved	Complete Graduation
27	Female	postgraduate studies	Paraíba	Asthma patient																												Single/Widowed/Divorced	Employee	8	1	1	1	4 or +	1	1	1	4 or +	1	1	Does not have	Does not have	General Regular distribution	Asphalted/paved	Complete Graduation
26	Female	postgraduate studies	Rio Grande do Norte	Asthma patient																												Single/Widowed/Divorced	Employee	6	1	Does not have	1	2	Does not have	1	Does not have	1	Does not have	Does not have	Does not have	Does not have	General Regular distribution	Asphalted/paved	Complete Graduation
35	Male	incomplete higher education	Rio Grande do Norte	Asthma patient																												Married/Stable union	Employee	31	1	Does not have	1	3	1	1	1	3	Does not have	1	Does not have	1	General Regular distribution	Asphalted/paved	Complete Graduation
27	Female	postgraduate studies	Pernambuco	Asthma patient																												Single/Widowed/Divorced	Unemployed	1	Does not have	Does not have	1	1	Does not have	1	Does not have	1	Does not have	1	Does not have	Does not have	General Regular distribution	Asphalted/paved	Complete High School/Incomplete Graduation
31	Female	postgraduate studies	Rio Grande do Norte	Asthma patient																												Single/Widowed/Divorced	Employee	16	2	Does not have	1	2	2	1	Does not have	1	Does not have	1	1	Does not have	General Regular distribution	Asphalted/paved	Complete Graduation
60	Female	complete high school	Rio de Janeiro	Asthma patient																												Married/Stable union	Aposentado/Pensionista/BPC	5	1	Does not have	1	2	Does not have	1	1	1	Does not have	1	Does not have	Does not have	General Regular distribution	Asphalted/paved	Complete High School/Incomplete Graduation
30	Female	incomplete higher education	Paraíba	Asthma patient																												Married/Stable union	Employee	8	Does not have	Does not have	1	Does not have	Does not have	1	Does not have	1	Does not have	Does not have	Does not have	Does not have	General Regular distribution	Asphalted/paved	Complete Graduation
19	Female	complete high school	Rio Grande do Norte	Asthma patient																												Single/Widowed/Divorced	Unemployed	9	2	Does not have	1	4 or +	Does not have	1	2	4 or +	1	1	Does not have	Does not have	Well or sorrce	Asphalted/paved	Complete Graduation
35	Male	incomplete higher education	São Paulo	Asthma patient																												Single/Widowed/Divorced	Unemployed	21	Does not have	Does not have	1	2	1	1	1	1	Does not have	1	Does not have	Does not have	General Regular distribution	Asphalted/paved	Complete High School/Incomplete Graduation
26	Female	incomplete higher education	Paraíba	Asthma patient																												Single/Widowed/Divorced	Employee	17	1	Does not have	1	2	Does not have	1	Does not have	3	Does not have	1	Does not have	Does not have	General Regular distribution	Asphalted/paved	Complete High School/Incomplete Graduation
27	Female	postgraduate studies	Paraíba	Asthma patient																												Single/Widowed/Divorced	Employee	3	2	Does not have	2	3	1	2	1	4 or +	Does not have	2	Does not have	Does not have	General Regular distribution	Asphalted/paved	Complete High School/Incomplete Graduation
38	Female	incomplete higher education	Paraíba	Asthma patient																												Single/Widowed/Divorced	Employee	2	2	Does not have	1	3	1	1	1	2	Does not have	1	Does not have	Does not have	General Regular distribution	Asphalted/paved	Complete Graduation
30	Female	postgraduate studies	Paraíba	Asthma patient																												Married/Stable union	Employee	10	2	Does not have	1	2	2	1	1	2	Does not have	1	Does not have	Does not have	General Regular distribution	Asphalted/paved	Complete Graduation
20	Female	incomplete higher education	Paraíba	Asthma patient																												Single/Widowed/Divorced	Unemployed	7	Does not have	1	Does not have	1	Does not have	1	1	Does not have	Does not have	1	1	Does not have	Well or sorrce	earth/gravel	Complete High School/Incomplete Graduation
21	Female	complete high school	Paraíba	Asthma patient																												Single/Widowed/Divorced	Unemployed	10	Does not have	Does not have	Does not have	1	Does not have	1	Does not have	Does not have	Does not have	Does not have	Does not have	Does not have	Other	earth/gravel	Illiterate/Incomplete Elementary
21	Female	incomplete higher education	Paraíba	Asthma patient																												Single/Widowed/Divorced	Unemployed	20	1	1	Does not have	2	Does not have	1	Does not have	2	Does not have	1	Does not have	Does not have	General Regular distribution	Asphalted/paved	Complete Graduation
25	Female	postgraduate studies	Paraíba	Asthma patient																												Single/Widowed/Divorced	Unemployed	5	2	Does not have	1	2	1	1	Does not have	2	Does not have	1	Does not have	Does not have	General Regular distribution	Asphalted/paved	Complete High School/Incomplete Graduation
22	Male	incomplete higher education		CF patient	Single/Widowed/Divorced	Unemployed	Neonate	1	Does not have	1	3	Does not have	1	1	2	Does not have	1	Does not have	1	General Regular distribution	Asphalted/paved	Complete Graduation	3	0	Less than 3 days a week/never	Every/almost every day of the week	Every/almost every day of the week	Every/almost every day of the week	Every/almost every day of the week	Every/almost every day of the week	Every/almost every day of the week
36	Female	postgraduate studies		CF patient	Married/Stable union	Aposentado/Pensionista/BPC	14	Does not have	Does not have	1	2	1	1	1	1	Does not have	1	1	Does not have	General Regular distribution	Asphalted/paved	Complete High School/Incomplete Graduation	3000	14	Every/almost every day of the week	Less than 3 days a week/never	Less than 3 days a week/never	Not indicated	Not indicated	Not indicated	Not indicated
21	Female	complete high school		CF patient	Married/Stable union	Aposentado/Pensionista/BPC	06 months	1	Does not have	1	2	Does not have	1	1	2	Does not have	1	2	Does not have	Well or sorrce	Asphalted/paved	Illiterate/Incomplete Elementary	1.8	01	Less than 3 days a week/never	Between 3-5 days a week	Between 3-5 days a week	Every/almost every day of the week	Between 3-5 days a week	Every/almost every day of the week	Less than 3 days a week/never
22	Female	incomplete higher education		CF patient	Single/Widowed/Divorced	Unemployed	3 months	Does not have	Does not have	Does not have	1	Does not have	1	Does not have	1	Does not have	1	Does not have	Does not have	General Regular distribution	Asphalted/paved	Complete Graduation	3000	0	Every/almost every day of the week	Between 3-5 days a week	Between 3-5 days a week	Every/almost every day of the week	Every/almost every day of the week	Less than 3 days a week/never	Every/almost every day of the week
34	Male	incomplete higher education	Minas Gerais	CF patient	Married/Stable union	Aposentado/Pensionista/BPC	1	1	Does not have	1	2	Does not have	2	1	2	Does not have	1	1	1	General Regular distribution	Asphalted/paved	Complete Graduation	20	1	Less than 3 days a week/never	Less than 3 days a week/never	Not indicated	Not indicated	Not indicated	Less than 3 days a week/never	Every/almost every day of the week
30	Female	postgraduate studies	Santa Catarina	CF patient	Single/Widowed/Divorced	Aposentado/Pensionista/BPC	16	2	Does not have	1	2	1	1	1	2	Does not have	1	1	Does not have	General Regular distribution	Asphalted/paved	Complete Graduation	10	16	Every/almost every day of the week	Less than 3 days a week/never	Every/almost every day of the week	Every/almost every day of the week	Every/almost every day of the week	Every/almost every day of the week	Every/almost every day of the week
32	Female	postgraduate studies	Santa Catarina	CF patient	Single/Widowed/Divorced	Employee	19	Does not have	Does not have	1	2	Does not have	1	Does not have	1	Does not have	Does not have	Does not have	Does not have	General Regular distribution	Asphalted/paved	Complete Graduation	4	19	Between 3-5 days a week	Between 3-5 days a week	Every/almost every day of the week	Every/almost every day of the week	Every/almost every day of the week	Not indicated	Every/almost every day of the week
7	Male	incomplete primary education	Minas Gerais	CF patient	Single/Widowed/Divorced	Unemployed	1 mês	1	Does not have	1	1	Does not have	1	1	Does not have	Does not have	1	Does not have	Does not have	General Regular distribution	Asphalted/paved	Fundamental Completo/Médio incompleto	1	0	Less than 3 days a week/never	Between 3-5 days a week	Between 3-5 days a week	Every/almost every day of the week	Between 3-5 days a week	Every/almost every day of the week	Every/almost every day of the week
24	Female	complete high school	Santa Catarina	CF patient	Married/Stable union	Unemployed	12	1	Does not have	1	2	1	1	1	2	Does not have	Does not have	Does not have	1	General Regular distribution	Asphalted/paved	Complete High School/Incomplete Graduation	3	12	Less than 3 days a week/never	Every/almost every day of the week	Not indicated	Between 3-5 days a week	Every/almost every day of the week	Not indicated	Not indicated
20	Female	incomplete higher education	Santa Catarina	CF patient	Single/Widowed/Divorced	Unemployed	9	1	Does not have	1	2	Does not have	1	1	1	Does not have	1	Does not have	Does not have	General Regular distribution	Asphalted/paved	Complete High School/Incomplete Graduation	4	9	Every/almost every day of the week	Between 3-5 days a week	Every/almost every day of the week	Every/almost every day of the week	Every/almost every day of the week	Every/almost every day of the week	Every/almost every day of the week
18	Female	incomplete higher education	Santa Catarina	CF patient	Single/Widowed/Divorced	Unemployed	2 months	1	Does not have	1	1	Does not have	1	1	2	Does not have	1	Does not have	Does not have	General Regular distribution	Asphalted/paved	Complete Graduation	7	1	Every/almost every day of the week	Less than 3 days a week/never	Every/almost every day of the week	Every/almost every day of the week	Every/almost every day of the week	Every/almost every day of the week	Every/almost every day of the week
21	Female	incomplete higher education	Paraná	CF patient	Single/Widowed/Divorced	Employee	Recém nascida	3	Does not have	1	1	1	1	1	1	Does not have	1	2	Does not have	General Regular distribution	Asphalted/paved	Complete Graduation	8	1	Between 3-5 days a week	Every/almost every day of the week	Not indicated	Every/almost every day of the week	Between 3-5 days a week	Every/almost every day of the week	Every/almost every day of the week
23	Female	incomplete higher education	Santa Catarina	CF patient	Married/Stable union	Aposentado/Pensionista/BPC	14	1	1	1	2	Does not have	2	2	1	Does not have	1	1	Does not have	General Regular distribution	Asphalted/paved	Complete Graduation	3	14	Every/almost every day of the week	Less than 3 days a week/never	Every/almost every day of the week	Every/almost every day of the week	Not indicated	Every/almost every day of the week	Every/almost every day of the week
9	Female	incomplete primary education	São Paulo	CF patient	Single/Widowed/Divorced	Employee	6	1	Does not have	1	1	Does not have	1	1	1	Does not have	1	Does not have	Does not have	General Regular distribution	Asphalted/paved	Complete Graduation	5	6	Every/almost every day of the week	Every/almost every day of the week	Every/almost every day of the week	Every/almost every day of the week	Every/almost every day of the week	Every/almost every day of the week	Every/almost every day of the week
24	Female	postgraduate studies	Rio Grande do Sul	CF patient	Single/Widowed/Divorced	Unemployed	Less than 1 year	1	Does not have	1	1	Does not have	1	1	1	Does not have	1	Does not have	1	General Regular distribution	Asphalted/paved	Complete Graduation	5	0	Every/almost every day of the week	Less than 3 days a week/never	Every/almost every day of the week	Every/almost every day of the week	Every/almost every day of the week	Every/almost every day of the week	Every/almost every day of the week
36	Female	complete high school	Espírito Santo	CF patient	Single/Widowed/Divorced	Aposentado/Pensionista/BPC	24	1	Does not have	1	2	Does not have	1	1	Does not have	Does not have	1	Does not have	Does not have	General Regular distribution	Asphalted/paved	Fundamental Completo/Médio incompleto	2500	24	Less than 3 days a week/never	Less than 3 days a week/never	Between 3-5 days a week	Every/almost every day of the week	Not indicated	Every/almost every day of the week	Every/almost every day of the week
29	Female	postgraduate studies	São Paulo	CF patient	Married/Stable union	Employee	13	Does not have	Does not have	1	2	Does not have	1	Does not have	2	Does not have	1	Does not have	Does not have	General Regular distribution	Asphalted/paved	Complete Graduation	2	13	Every/almost every day of the week	Between 3-5 days a week	Every/almost every day of the week	Not indicated	Less than 3 days a week/never	Every/almost every day of the week	Every/almost every day of the week
17	Female	Incomplete high school	Rio de Janeiro	CF patient	Single/Widowed/Divorced	Unemployed	7	1	Does not have	1	1	Does not have	1	Does not have	Does not have	1	Does not have	Does not have	Does not have	General Regular distribution	Asphalted/paved	Elementary School	998	7	Every/almost every day of the week	Every/almost every day of the week	Not indicated	Not indicated	Not indicated	Not indicated	Every/almost every day of the week
30	Female	postgraduate studies	São Paulo	CF patient	Married/Stable union	Employee	18	1	Does not have	1	1	1	1	Does not have	2	Does not have	1	Does not have	Does not have	General Regular distribution	Asphalted/paved	Complete High School/Incomplete Graduation	3	18	Less than 3 days a week/never	Less than 3 days a week/never	Every/almost every day of the week	Every/almost every day of the week	Every/almost every day of the week	Every/almost every day of the week	Every/almost every day of the week
20	Male	incomplete higher education	Paraná	CF patient	Single/Widowed/Divorced	Employee	32 days	1	Does not have	1	3	Does not have	1	1	3	1	1	Does not have	1	General Regular distribution	Asphalted/paved	Complete Graduation	6	0	Less than 3 days a week/never	Every/almost every day of the week	Every/almost every day of the week	Every/almost every day of the week	Every/almost every day of the week	Every/almost every day of the week	Every/almost every day of the week
10	Male	incomplete primary education	Minas Gerais	CF patient	Single/Widowed/Divorced	Unemployed	40 days	Does not have	Does not have	1	1	Does not have	1	Does not have	Does not have	Does not have	1	Does not have	Does not have	General Regular distribution	Asphalted/paved	Elementary School	998	1	Every/almost every day of the week	Every/almost every day of the week	Every/almost every day of the week	Every/almost every day of the week	Every/almost every day of the week	Every/almost every day of the week	Every/almost every day of the week
30	Male	incomplete higher education	Distrito Federal	CF patient	Married/Stable union	Unemployed	20	1	Does not have	1	1	1	1	Does not have	1	Does not have	1	Does not have	Does not have	General Regular distribution	Asphalted/paved	Complete Graduation	8	20	Less than 3 days a week/never	Less than 3 days a week/never	Not indicated	Not indicated	Not indicated	Not indicated	Not indicated
18	Female	incomplete higher education	Paraná	CF patient	Single/Widowed/Divorced	Unemployed	1.5 years	1	1	1	2	1	2	1	2	Does not have	1	Does not have	1	Well or sorrce	Asphalted/paved	Complete Graduation	4	1	Between 3-5 days a week	Less than 3 days a week/never	Every/almost every day of the week	Every/almost every day of the week	Every/almost every day of the week	Every/almost every day of the week	Every/almost every day of the week
17	Female	Incomplete high school	São Paulo	CF patient	Single/Widowed/Divorced	Unemployed	2	Does not have	Does not have	1	1	1	1	1	Does not have	Does not have	Does not have	Does not have	Does not have	General Regular distribution	Asphalted/paved	Elementary School	900	02	Between 3-5 days a week	Less than 3 days a week/never	Every/almost every day of the week	Every/almost every day of the week	Every/almost every day of the week	Every/almost every day of the week	Every/almost every day of the week
18	Female	complete high school	Rio de Janeiro	CF patient	Single/Widowed/Divorced	Aposentado/Pensionista/BPC	1 year e 8 months	Does not have	Does not have	1	1	Does not have	1	1	Does not have	Does not have	Does not have	Does not have	Does not have	Well or sorrce	Asphalted/paved	Elementary School	2	1.8	Every/almost every day of the week	Less than 3 days a week/never	Between 3-5 days a week	Every/almost every day of the week	Between 3-5 days a week	Every/almost every day of the week	Every/almost every day of the week
32	Female	postgraduate studies	Paraná	CF patient	Married/Stable union	Employee	23	1	Does not have	1	2	1	1	1	2	Does not have	1	1	Does not have	General Regular distribution	Asphalted/paved	Complete Graduation	8	23	Between 3-5 days a week	Less than 3 days a week/never	Not indicated	Not indicated	Every/almost every day of the week	Not indicated	Every/almost every day of the week
37	Female	incomplete higher education	Espírito Santo	CF patient	Married/Stable union	Unemployed	34	1	Does not have	1	1	Does not have	1	1	1	Does not have	1	Does not have	Does not have	General Regular distribution	Asphalted/paved	Complete Graduation	13	34	Between 3-5 days a week	Between 3-5 days a week	Not indicated	Not indicated	Not indicated	Every/almost every day of the week	Every/almost every day of the week
40	Female	incomplete higher education	São Paulo	CF patient	Married/Stable union	Employee	22 years	1	Does not have	1	1	2	1	1	1	Does not have	1	Does not have	Does not have	General Regular distribution	Asphalted/paved	Complete High School/Incomplete Graduation	5	22	Less than 3 days a week/never	Less than 3 days a week/never	Less than 3 days a week/never	Every/almost every day of the week	Every/almost every day of the week	Not indicated	Not indicated
17	Female	Incomplete high school	Goiás	CF patient	Single/Widowed/Divorced	Unemployed	15 years	Does not have	Does not have	1	1	Does not have	1	Does not have	Does not have	Does not have	1	Does not have	Does not have	General Regular distribution	Asphalted/paved	Complete High School/Incomplete Graduation	1.2	15	Between 3-5 days a week	Between 3-5 days a week	Less than 3 days a week/never	Not indicated	Not indicated	Every/almost every day of the week	Every/almost every day of the week
29	Female	Incomplete high school	Minas Gerais	CF patient	Married/Stable union	Aposentado/Pensionista/BPC	13	1	1	1	1	1	1	Does not have	Does not have	Does not have	1	Does not have	Does not have	General Regular distribution	Asphalted/paved	Elementary School	3	13	Less than 3 days a week/never	Between 3-5 days a week	Between 3-5 days a week	Every/almost every day of the week	Every/almost every day of the week	Every/almost every day of the week	Every/almost every day of the week
22	Male	complete high school	Santa Catarina	CF patient	Single/Widowed/Divorced	Aposentado/Pensionista/BPC	1 year	Does not have	Does not have	1	1	Does not have	1	Does not have	1	Does not have	Does not have	Does not have	1	General Regular distribution	Asphalted/paved	Elementary School	998	1	Between 3-5 days a week	Between 3-5 days a week	Every/almost every day of the week	Every/almost every day of the week	Every/almost every day of the week	Every/almost every day of the week	Every/almost every day of the week
18	Male	postgraduate studies	Santa Catarina	CF patient	Single/Widowed/Divorced	Unemployed	07 months	1	1	1	2	1	1	1	2	Does not have	1	Does not have	1	General Regular distribution	Asphalted/paved	Complete Graduation	12	1	Every/almost every day of the week	Between 3-5 days a week	Not indicated	Every/almost every day of the week	Every/almost every day of the week	Every/almost every day of the week	Every/almost every day of the week
19	Female	incomplete higher education	Paraná	CF patient	Single/Widowed/Divorced	Unemployed	4	2	Does not have	1	1	1	1	Does not have	2	Does not have	Does not have	Does not have	Does not have	General Regular distribution	Asphalted/paved	Elementary School	2.994	4	Less than 3 days a week/never	Between 3-5 days a week	Not indicated	Every/almost every day of the week	Every/almost every day of the week	Not indicated	Not indicated
18	Female	complete high school	Rio Grande do Norte	CF patient	Single/Widowed/Divorced	Unemployed	3	1	Does not have	1	2	1	1	1	1	Does not have	1	Does not have	1	General Regular distribution	Asphalted/paved	Complete High School/Incomplete Graduation	10	3	Every/almost every day of the week	Less than 3 days a week/never	Less than 3 days a week/never	Every/almost every day of the week	Every/almost every day of the week	Not indicated	Not indicated
18	Male	Incomplete high school	Rio Grande do Norte	CF patient	Single/Widowed/Divorced	Unemployed	5	1	Does not have	1	2	1	2	1	1	Does not have	1	Does not have	Does not have	General Regular distribution	earth/gravel	Complete High School/Incomplete Graduation	9999	5	Between 3-5 days a week	Less than 3 days a week/never	Every/almost every day of the week	Every/almost every day of the week	Every/almost every day of the week	Every/almost every day of the week	Every/almost every day of the week
24	Male	complete primary education	Rio Grande do Norte	CF patient	Married/Stable union	Unemployed	15	Does not have	Does not have	Does not have	1	Does not have	1	Does not have	Does not have	Does not have	1	1	Does not have	General Regular distribution	Asphalted/paved	Fundamental Completo/Médio incompleto	1	15	Less than 3 days a week/never	Every/almost every day of the week	Less than 3 days a week/never	Every/almost every day of the week	Between 3-5 days a week	Less than 3 days a week/never	Not indicated
24	Female	complete high school	Rio Grande do Norte	CF patient	Single/Widowed/Divorced	Unemployed	5	1	Does not have	1	1	Does not have	1	1	1	Does not have	1	1	Does not have	General Regular distribution	Asphalted/paved	Complete High School/Incomplete Graduation	1	5	Every/almost every day of the week	Every/almost every day of the week	Every/almost every day of the week	Every/almost every day of the week	Not indicated	Not indicated	Every/almost every day of the week
32	Male	incomplete higher education	Rio Grande do Norte	CF patient	Married/Stable union	Employee	9999	Does not have	Does not have	1	1	Does not have	1	Does not have	1	Does not have	1	Does not have	Does not have	General Regular distribution	Asphalted/paved	Complete Graduation	1	13	Between 3-5 days a week	Between 3-5 days a week	Between 3-5 days a week	Every/almost every day of the week	Less than 3 days a week/never	Not indicated	Less than 3 days a week/never
21	Female	complete high school	Rio Grande do Norte	CF patient	Single/Widowed/Divorced	Aposentado/Pensionista/BPC	16	1	1	Does not have	1	1	2	Does not have	Does not have	Does not have	Does not have	Does not have	Does not have	Other	earth/gravel	Elementary School	2	16	Every/almost every day of the week	Less than 3 days a week/never	Every/almost every day of the week	Every/almost every day of the week	Every/almost every day of the week	Every/almost every day of the week	Every/almost every day of the week
20	Female	complete high school	Paraíba	CF patient	Single/Widowed/Divorced	Unemployed	6	Does not have	Does not have	Does not have	2	1	1	Does not have	Does not have	Does not have	1	Does not have	Does not have	General Regular distribution	Asphalted/paved	Complete High School/Incomplete Graduation	2	6	Every/almost every day of the week	Between 3-5 days a week	Every/almost every day of the week	Every/almost every day of the week	Every/almost every day of the week	Every/almost every day of the week	Every/almost every day of the week
22	Male	complete high school	Rio Grande do Norte	CF patient	Single/Widowed/Divorced	Unemployed	20	Does not have	Does not have	Does not have	1	Does not have	1	Does not have	Does not have	Does not have	Does not have	Does not have	Does not have	General Regular distribution	Asphalted/paved	Illiterate/Incomplete Elementary	998	20	Every/almost every day of the week	Between 3-5 days a week	Every/almost every day of the week	Not indicated	Every/almost every day of the week	Every/almost every day of the week	Not indicated
32	Male	postgraduate studies		Healthcare worker
28	Female	postgraduate studies		Healthcare worker
36	Female	postgraduate studies		Healthcare worker
33	Female	incomplete higher education		Healthcare worker
41	Female	incomplete higher education		Healthcare worker
32	Male	postgraduate studies		Healthcare worker
24	Female	postgraduate studies		Healthcare worker
31	Female	postgraduate studies		Healthcare worker
38	Female	postgraduate studies		Healthcare worker
32	Female	postgraduate studies		Healthcare worker
28	Female	postgraduate studies		Healthcare worker
24	Female	postgraduate studies		Healthcare worker
30	Female	postgraduate studies		Healthcare worker
37	Female	postgraduate studies		Healthcare worker
27	Female	incomplete higher education		Healthcare worker
35	Female	postgraduate studies		Healthcare worker
32	Male	postgraduate studies		Healthcare worker
26	Female	postgraduate studies		Healthcare worker
42	Female	postgraduate studies		Healthcare worker
23	Male	postgraduate studies		Healthcare worker
25	Female	postgraduate studies		Healthcare worker
27	Male	postgraduate studies		Healthcare worker
25	Female	postgraduate studies		Healthcare worker
27	Male	postgraduate studies		Healthcare worker
23	Female	postgraduate studies		Healthcare worker
24	Male	postgraduate studies		Healthcare worker
37	Female	postgraduate studies		Healthcare worker
26	Female	postgraduate studies		Healthcare worker
28	Female	postgraduate studies		Healthcare worker
34	Female	postgraduate studies		Healthcare worker
29	Female	postgraduate studies		Healthcare worker
25	Female	postgraduate studies		Healthcare worker
25	Female	postgraduate studies		Healthcare worker
31	Female	postgraduate studies		Healthcare worker
29	Female	postgraduate studies		Healthcare worker
25	Female	incomplete higher education		Healthcare worker
35	Male	postgraduate studies		Healthcare worker
31	Male	postgraduate studies		Healthcare worker
23	Female	incomplete higher education		Healthcare worker
30	Female	incomplete higher education		Healthcare worker
28	Female	postgraduate studies		Healthcare worker
24	Female	incomplete higher education		Healthcare worker
25	Female	incomplete higher education		Healthcare worker
23	Female	incomplete higher education		Healthcare worker
35	Female	postgraduate studies		Healthcare worker
26	Female	postgraduate studies		Healthcare worker
24	Female	postgraduate studies		Healthcare worker
22	Female	postgraduate studies		Healthcare worker
28	Female	postgraduate studies		Healthcare worker
29	Female	postgraduate studies		Healthcare worker
37	Female	postgraduate studies		Healthcare worker
24	Female	postgraduate studies		Healthcare worker
29	Female	postgraduate studies		Healthcare worker
28	Male	postgraduate studies		Healthcare worker
42	Female	postgraduate studies		Healthcare worker
25	Male	postgraduate studies		Healthcare worker
23	Female	postgraduate studies		Healthcare worker
27	Female	postgraduate studies		Healthcare worker
27	Female	postgraduate studies		Healthcare worker
30	Female	postgraduate studies		Healthcare worker
27	Female	incomplete higher education		Healthcare worker
26	Female	postgraduate studies		Healthcare worker
35	Female	postgraduate studies		Healthcare worker
36	Female	postgraduate studies		Healthcare worker
29	Female	postgraduate studies		Healthcare worker
26	Female	postgraduate studies		Healthcare worker
26	Female	postgraduate studies		Healthcare worker
26	Female	postgraduate studies		Healthcare worker
31	Male	postgraduate studies		Healthcare worker
29	Female	incomplete higher education		Healthcare worker
46	Female	postgraduate studies		Healthcare worker
23	Female	incomplete higher education		Healthcare worker
28	Female	postgraduate studies		Healthcare worker
32	Female	postgraduate studies		Healthcare worker
58	Female	postgraduate studies		Healthcare worker
31	Male	incomplete higher education		Healthcare worker
34	Male	incomplete higher education		Healthcare worker
21	Female	incomplete higher education		Healthcare worker
24	Male	postgraduate studies		Healthcare worker
30	Female	postgraduate studies		Healthcare worker
30	Female	postgraduate studies		Healthcare worker
27	Female	postgraduate studies		Healthcare worker
24	Female	postgraduate studies		Healthcare worker
25	Female	postgraduate studies		Healthcare worker
23	Female	incomplete higher education		Healthcare worker
44	Female	postgraduate studies		Healthcare worker
28	Male	postgraduate studies		Healthcare worker
28	Female	incomplete higher education		Healthcare worker
25	Female	postgraduate studies		Healthcare worker
27	Female	postgraduate studies		Healthcare worker
39	Female	postgraduate studies		Healthcare worker
29	Male	postgraduate studies		Healthcare worker
30	Female	postgraduate studies		Healthcare worker
29	Female	postgraduate studies		Healthcare worker
26	Female	postgraduate studies		Healthcare worker
41	Female	postgraduate studies		Healthcare worker
27	Female	incomplete higher education		Healthcare worker
30	Female	incomplete higher education		Healthcare worker
23	Male	postgraduate studies		Healthcare worker
34	Female	postgraduate studies		Healthcare worker
29	Female	incomplete higher education		Healthcare worker
27	Female	postgraduate studies		Healthcare worker
35	Male	postgraduate studies		Healthcare worker
34	Female	postgraduate studies		Healthcare worker
31	Male	postgraduate studies		Healthcare worker
25	Male	postgraduate studies		Healthcare worker
17	Female	incomplete higher education		Healthcare worker
29	Female	postgraduate studies		Healthcare worker
25	Female	postgraduate studies		Healthcare worker
33	Female	incomplete higher education		Healthcare worker
31	Female	postgraduate studies		Healthcare worker
30	Female	postgraduate studies	Paraíba	Healthcare worker
24	Female	postgraduate studies	Ceará	Healthcare worker
23	Female	incomplete higher education	Paraíba	Healthcare worker
23	Female	incomplete higher education	Paraíba	Healthcare worker
24	Male	incomplete higher education	Paraná	Healthcare worker
23	Female	incomplete higher education	Ceará	Healthcare worker
21	Female	incomplete higher education	Pernambuco	Healthcare worker
26	Female	incomplete higher education	Paraíba	Healthcare worker
22	Female	incomplete higher education	Pernambuco	Healthcare worker
32	Female	postgraduate studies	Pernambuco	Healthcare worker
40	Female	postgraduate studies	Pernambuco	Healthcare worker
27	Female	postgraduate studies	Paraíba	Healthcare worker
38	Female	postgraduate studies	Pernambuco	Healthcare worker
38	Female	postgraduate studies	Pernambuco	Healthcare worker
36	Female	postgraduate studies	Pernambuco	Healthcare worker
30	Male	postgraduate studies	Pernambuco	Healthcare worker
32	Female	postgraduate studies	Pernambuco	Healthcare worker
45	Female	postgraduate studies	Pernambuco	Healthcare worker
35	Female	postgraduate studies	Amapá	Healthcare worker
33	Female	postgraduate studies	Pernambuco	Healthcare worker
32	Female	postgraduate studies	Pernambuco	Healthcare worker
23	Female	incomplete higher education	Pernambuco	Healthcare worker
35	Male	postgraduate studies	Rio Grande do Norte	Healthcare worker
27	Female	postgraduate studies	Rio Grande do Norte	Healthcare worker
29	Female	postgraduate studies	Paraíba	Healthcare worker
29	Female	postgraduate studies	Rio Grande do Norte	Healthcare worker
26	Female	postgraduate studies	Rio Grande do Norte	Healthcare worker
43	Male	postgraduate studies	Pernambuco	Healthcare worker
25	Female	postgraduate studies	Paraíba	Healthcare worker
29	Female	incomplete higher education	Paraíba	Healthcare worker
26	Female	postgraduate studies	Paraíba	Healthcare worker
41	Female	postgraduate studies	Rio Grande do Norte	Healthcare worker
38	Female	incomplete higher education	Paraná	Healthcare worker
51	Female	postgraduate studies	Santa Catarina	Healthcare worker
37	Female	postgraduate studies	Santa Catarina	Healthcare worker
26	Female	postgraduate studies	Rio Grande do Norte	Healthcare worker
30	Male	postgraduate studies	São Paulo	Healthcare worker
23	Male	incomplete higher education	Paraíba	Healthcare worker
25	Male	postgraduate studies	Paraná	Healthcare worker
30	Female	postgraduate studies	Rio Grande do Sul	Healthcare worker
42	Male	postgraduate studies	Ceará	Healthcare worker
49	Female	postgraduate studies	Paraná	Healthcare worker
24	Female	incomplete higher education	Paraná	Healthcare worker
28	Female	postgraduate studies	São Paulo	Healthcare worker
25	Female	postgraduate studies	São Paulo	Healthcare worker
29	Female	postgraduate studies	Ceará	Healthcare worker
36	Female	postgraduate studies	São Paulo	Healthcare worker
48	Female	incomplete higher education	São Paulo	Healthcare worker
33	Female	postgraduate studies	São Paulo	Healthcare worker
29	Female	complete high school	São Paulo	Healthcare worker
35	Male	postgraduate studies	São Paulo	Healthcare worker
42	Female	postgraduate studies	São Paulo	Healthcare worker
41	Female	incomplete higher education	Paraná	Healthcare worker
32	Female	postgraduate studies	Rio Grande do Sul	Healthcare worker
40	Female	incomplete higher education	Rio de Janeiro	Healthcare worker
32	Female	postgraduate studies	São Paulo	Healthcare worker
35	Female	postgraduate studies	São Paulo	Healthcare worker
30	Female	postgraduate studies	São Paulo	Healthcare worker
23	Female	postgraduate studies	Santa Catarina	Healthcare worker
24	Male	postgraduate studies	São Paulo	Healthcare worker
40	Female	postgraduate studies	Rio de Janeiro	Healthcare worker
32	Female	postgraduate studies	Minas Gerais	Healthcare worker
39	Female	postgraduate studies	Paraíba	Healthcare worker
30	Female	incomplete higher education	Goiás	Healthcare worker
24	Female	incomplete higher education	São Paulo	Healthcare worker
30	Female	postgraduate studies	São Paulo	Healthcare worker
32	Female	postgraduate studies	São Paulo	Healthcare worker
21	Female	incomplete higher education	Goiás	Healthcare worker
23	Female	incomplete higher education	São Paulo	Healthcare worker
31	Female	incomplete higher education	Mato Grosso	Healthcare worker
22	Female	incomplete higher education	São Paulo	Healthcare worker
39	Female	postgraduate studies	Rio de Janeiro	Healthcare worker
30	Female	postgraduate studies	Rio Grande do Sul	Healthcare worker
50	Female	postgraduate studies	Paraíba	Healthcare worker
28	Male	incomplete higher education	Distrito Federal	Healthcare worker
33	Female	postgraduate studies	São Paulo	Healthcare worker
30	Female	postgraduate studies	Pará	Healthcare worker
22	Female	postgraduate studies	Minas Gerais	Healthcare worker
24	Female	postgraduate studies	São Paulo	Healthcare worker
34	Female	postgraduate studies	São Paulo	Healthcare worker
27	Female	postgraduate studies	São Paulo	Healthcare worker
23	Female	incomplete higher education	São Paulo	Healthcare worker
25	Female	incomplete higher education	Rio Grande do Sul	Healthcare worker
23	Female	postgraduate studies	Rio Grande do Sul	Healthcare worker
39	Female	postgraduate studies	São Paulo	Healthcare worker
26	Female	incomplete higher education	São Paulo	Healthcare worker
23	Female	postgraduate studies	Pernambuco	Healthcare worker
26	Female	postgraduate studies	Paraíba	Healthcare worker
28	Female	postgraduate studies	São Paulo	Healthcare worker
29	Male	postgraduate studies	Pará	Healthcare worker
27	Female	postgraduate studies	São Paulo	Healthcare worker
37	Female	postgraduate studies	Minas Gerais	Healthcare worker
25	Female	postgraduate studies	São Paulo	Healthcare worker
25	Female	postgraduate studies	Santa Catarina	Healthcare worker
47	Female	postgraduate studies	Rio Grande do Norte	Healthcare worker
51	Female	postgraduate studies	Paraíba	Healthcare worker
31	Female	postgraduate studies	Espírito Santo	Healthcare worker
51	Female	postgraduate studies	Minas Gerais	Healthcare worker
31	Female	postgraduate studies	São Paulo	Healthcare worker
23	Female	incomplete higher education	São Paulo	Healthcare worker
37	Female	postgraduate studies	Paraná	Healthcare worker
24	Female	incomplete higher education	Santa Catarina	Healthcare worker
31	Female	postgraduate studies	Rio de Janeiro	Healthcare worker
30	Male	postgraduate studies	Paraíba	Healthcare worker
25	Female	postgraduate studies	Rio Grande do Sul	Healthcare worker
37	Female	postgraduate studies	Mato Grosso	Healthcare worker
24	Female	postgraduate studies	São Paulo	Healthcare worker
37	Female	postgraduate studies	Pernambuco	Healthcare worker
29	Female	postgraduate studies	Rio Grande do Norte	Healthcare worker
36	Female	incomplete higher education	Paraná	Healthcare worker
38	Female	postgraduate studies	Pernambuco	Healthcare worker
26	Female	incomplete higher education	Paraíba	Healthcare worker
36	Female	postgraduate studies	Rio de Janeiro	Healthcare worker
29	Female	postgraduate studies	São Paulo	Healthcare worker
29	Female	postgraduate studies	Rio Grande do Norte	Healthcare worker
54	Female	postgraduate studies	Paraná	Healthcare worker
26	Female	incomplete higher education	Paraíba	Healthcare worker
25	Female	incomplete higher education	Bahia	Healthcare worker
28	Male	postgraduate studies	Paraíba	Healthcare worker
34	Female	postgraduate studies	Bahia	Healthcare worker
27	Female	postgraduate studies	São Paulo	Healthcare worker
40	Female	postgraduate studies	Distrito Federal	Healthcare worker
29	Female	postgraduate studies	Piauí	Healthcare worker
28	Male	postgraduate studies	Paraíba	Healthcare worker
29	Female	incomplete higher education	Ceará	Healthcare worker
31	Female	postgraduate studies	Paraíba	Healthcare worker
29	Female	incomplete higher education	Paraíba	Healthcare worker
26	Male	postgraduate studies	Minas Gerais	Healthcare worker
31	Female	postgraduate studies	Paraíba	Healthcare worker
44	Female	postgraduate studies	Rio Grande do Norte	Healthcare worker
32	Female	postgraduate studies	Paraíba	Healthcare worker
23	Female	incomplete higher education	Pernambuco	Healthcare worker
48	Male	incomplete higher education	Rio Grande do Norte	Healthcare worker
36	Female	postgraduate studies	Paraíba	Healthcare worker
55	Male	postgraduate studies	Rio Grande do Norte	Healthcare worker
43	Male	postgraduate studies	Rio Grande do Norte	Healthcare worker
46	Male	postgraduate studies	Rio de Janeiro	Healthcare worker
33	Female	incomplete higher education	Santa Catarina	Healthcare worker
37	Female	postgraduate studies	Distrito Federal	Healthcare worker
23	Female	incomplete higher education	São Paulo	CF patient	Single/Widowed/Divorced	Unemployed	3 months	1	Does not have	Does not have	1	Does not have	1	Does not have	Does not have	Does not have	1	Does not have	Does not have	General Regular distribution	Asphalted/paved	Complete Graduation	4	0	Every/almost every day of the week	Every/almost every day of the week	Between 3-5 days a week	Every/almost every day of the week	Every/almost every day of the week	Less than 3 days a week/never	Every/almost every day of the week
37	Female	incomplete higher education	Rio de Janeiro	Healthcare worker
28	Female	postgraduate studies	Paraíba	Healthcare worker
35	Female	postgraduate studies	Espírito Santo	Healthcare worker
47	Female	incomplete higher education	Rio Grande do Norte	Healthcare worker
57	Female	postgraduate studies	Rio Grande do Norte	Healthcare worker
55	Female	incomplete higher education	Rio Grande do Norte	Healthcare worker
57	Female	postgraduate studies	Rio Grande do Norte	Healthcare worker
37	Female	postgraduate studies	Rio Grande do Norte	Healthcare worker
[truncated: 69 more columns]
